# Supplementary material for: Identification and transcriptomic profiling of genes involved in increasing sugar content during salt stress in sweet sorghum leaves
Source: BMC Genomics. 2015 Jul 19;16(1):534. doi: 10.1186/s12864-015-1760-5 (PMC4506618; doi:10.1186/s12864-015-1760-5)
Supplement: Additional file 4: Table S1. — Clean reads used for further analysis. [file 12864_2015_1760_MOESM4_ESM.xls]

## Sheet: Sheet1
Table S1 Clean reads used for further analysis
Samples	Total reads	Total bases	GC%	Q30%
MCL1	8629966	517602614	54.77	94.03
MCL2	8130723	487736609	51.88	94.32
MSL1	8566276	513873955	51.84	94.29
MSL2	8724522	523298378	52.19	94.3
LCL1	7905577	474270622	53.32	94.17
LCL2	9044103	542568611	54.17	94.15
LSL1	8083052	484914604	52.55	94.28
LSL2	7995819	479679609	52.76	94.35
MCL and MSL were used for leaves of M-81E treated with 0 mM and 150 mM NaCl, respectively. RCL and RSL were used for leaves of Roma treated with 0 mM and 150 mM NaCl, respectively.
