# Supplementary material for: Identification and transcriptomic profiling of genes involved in increasing sugar content during salt stress in sweet sorghum leaves
Source: BMC Genomics. 2015 Jul 19;16(1):534. doi: 10.1186/s12864-015-1760-5 (PMC4506618; doi:10.1186/s12864-015-1760-5)
Supplement: Additional file 9: Table S2. — Table S2 Primer pairs for real-time quantitative PCR. [file 12864_2015_1760_MOESM9_ESM.xls]

## Sheet: Sheet1
Table S2 Primer pairs for real-time quantitative PCR
Genes	Annotation	Sense primer ( 5’- 3’)	Antisense primer ( 5’- 3’)
Sb02g032040	Chlorophyll a-b binding protein 1	ATGATGAGTTGGCGTTGTA	TAATGGATGACCTTAATCTGACA
Sb03g027030	Chlorophyll a-b binding protein 2	GGAGACAAGAAGGATGAT	TCCACCTACTCTACATTC
Sb01g036240	Photosystem II repair protein PSB27-H1	TGCGATGTACTCAGTATA	AGATAGGTAGTTCATTCG
Sb03g036090	Photosystem II reaction center W protein	ATCCATCCATCCATCCAT	ATACAAATAGCCATGTCTGA
Sb04g023940	PsbQ-like protein 1	GACAACATGACGGAGTTC	TCATCCAGCGACTTCAAC
Sb02g002960	Photosystem I reaction center subunit psaK	ATTCCATTCCAGGTCATAGTT	ATGCCTTCCATCCGTTAG
Sb09g028260	Photosystem I reaction center subunit VI	CCTGTTACGCTGTTCATA	GCAGTTAGGCTCATAATATAC
Sb02g035610	Oxygen-evolving enhancer protein 3-1	ATGTTCTCGCCAAGATAG	CTCAGGATAGCATCATAGTT
Sb01g006370	Photosystem I reaction center subunit III	ATTGGACTTCTATCTCTTGT	CCTCTTCACTGACGATTA
Sb07g000610	Ferredoxin-1	ACGCACTTGGAGGACGAG	AAGCAACAAGCAGTAGGTAACG
Sb02g021090	Phosphoenolpyruvate carboxylase 2	GAAGTCCAGATAGCATAC	TTCCTCAATGTCAGATTC
Sb05g003480	Ribulose bisphosphate carboxylase small chain	CTTGGTTTCTTTCTTCTT	CTAGCAGGTATATGTAGG
Sb03g043140	Fructose-bisphosphate aldolase	CCTATGTGGATGATGGTTAT	AGCATTACAGCATTAGTAGATA
Sb09g005840	Hexokinase-7	ATATGATGAAGCCTTAGAT	AAGATTGAAGACTGTGAT
Sb03g034280	NADP-dependent malic enzyme	GTGAAGTATGCTGAGAGT	ATCCGTGTATCCAATGTC
Sb06g023760	Beta-fructofuranosidase 1 (Precursor)	TTCAACAACGCCACAGAT	ATAGAGAACTCGCTTCATACG
Sb01g035890	Sucrose synthase 4	AATCTTGTGGCATCATTG	AATCAGCATTGTTCATAGC
Sb β-actin		TGGCATCTCTCAGCACATTCC	AATGGCTCTCTCGGCTTGC
